# Supplementary material for: Innovations in Snake Venom-Derived Therapeutics: A Systematic Review of Global Patents and Their Pharmacological Applications
Source: Toxins (Basel). 2025 Mar 14;17(3):136. doi: 10.3390/toxins17030136 (PMC11945783; doi:10.3390/toxins17030136)
Supplement: Supplementary file 1 [file toxins-17-00136-s001.zip]

Archive with 1 entries (1 files):
- toxins-3327235-supplementary.pdf
